# Supplementary material for: Quality-by-Design Compounding of Semisolids Using an Electronic Mortar and Pestle Device for Compounding Pharmacies: Uniformity, Stability, and Cleaning
Source: Pharmaceutics. 2026 Feb 4;18(2):205. doi: 10.3390/pharmaceutics18020205 (PMC12944681; doi:10.3390/pharmaceutics18020205)
Supplement: Supplementary file 1 [file pharmaceutics-18-00205-s001.zip]

Archive with 1 entries (1 files):
- pharmaceutics-4026438-supplementary.pdf
